# Supplementary material for: Sulfonation-Time-Dependent Structure–Property Relationships of Electrospun Polyketone Nanofiber Membranes for PEMFC Applications
Source: Polymers (Basel). 2026 Jun 21;18(12):1542. doi: 10.3390/polym18121542 (PMC13307501; doi:10.3390/polym18121542)
Supplement: Supplementary file 1 [file polymers-18-01542-s001.zip]

Archive with 1 entries (1 files):
- polymers-4319083-supplementary.pdf
